# Supplementary material for: Evaluation of the Performance of Five Diagnostic Tests for Fasciola hepatica Infection in Naturally Infected Cattle Using a Bayesian No Gold Standard Approach
Source: PLoS One. 2016 Aug 26;11(8):e0161621. doi: 10.1371/journal.pone.0161621 (PMC5001639; doi:10.1371/journal.pone.0161621)
Supplement: S1 R Script — This script contains the code used for comparison of 5 diagnostic tests during 3 sampling periods. This model is an adaptation of the Hui & Walter [21] approach for the evaluation of diagnostic tests when a “gold standard” is not available. (R) [file pone.0161621.s001.R]

model{
      yA[1:32] ~ dmulti(p[1:32], n1)
      
      p[32] <- piA  *  Se3 * Se4 * Se5 * Se1 * Se2                         + (1-piA)  *  (1-Sp3) * (1-Sp4) * (1-Sp5) * (1-Sp1) * (1-Sp2) 
      p[31] <- piA  *  Se3 * Se4 * Se5 * (1-Se1) * Se2                     + (1-piA)  *  (1-Sp3) * (1-Sp4) * (1-Sp5) * Sp1 * (1-Sp2)     
      p[30] <- piA  *  Se3 * Se4 * Se5 * Se1 * (1-Se2)                     + (1-piA)  *  (1-Sp3) * (1-Sp4) * (1-Sp5) * (1-Sp1) * Sp2     
      p[29] <- piA  *  Se3 * Se4 * Se5 * (1-Se1) * (1-Se2)                 + (1-piA)  *  (1-Sp3) * (1-Sp4) * (1-Sp5) * Sp1 * Sp2         
      p[28] <- piA  *  (1-Se3) * Se4 * Se5 * Se1 * Se2                     + (1-piA)  *  Sp3 * (1-Sp4) * (1-Sp5) * (1-Sp1) * (1-Sp2)     
      p[27] <- piA  *  (1-Se3) * Se4 * Se5 * (1-Se1) * Se2                 + (1-piA)  *  Sp3 * (1-Sp4) * (1-Sp5) * Sp1 * (1-Sp2)         
      p[26] <- piA  *  (1-Se3) * Se4 * Se5 * Se1 * (1-Se2)                 + (1-piA)  *  Sp3 * (1-Sp4) * (1-Sp5) * (1-Sp1) * Sp2         
      p[25] <- piA  *  (1-Se3) * Se4 * Se5 * (1-Se1) * (1-Se2)             + (1-piA)  *  Sp3 * (1-Sp4) * (1-Sp5) * Sp1 * Sp2             
      p[24] <- piA  *  Se3 * (1-Se4) * Se5 * Se1 * Se2                     + (1-piA)  *  (1-Sp3) * Sp4 * (1-Sp5) * (1-Sp1) * (1-Sp2)     
      p[23] <- piA  *  Se3 * (1-Se4) * Se5 * (1-Se1) * Se2                 + (1-piA)  *  (1-Sp3) * Sp4 * (1-Sp5) * Sp1 * (1-Sp2)         
      p[22] <- piA  *  Se3 * (1-Se4) * Se5 * Se1 * (1-Se2)                 + (1-piA)  *  (1-Sp3) * Sp4 * (1-Sp5) * (1-Sp1) * Sp2         
      p[21] <- piA  *  Se3 * (1-Se4) * Se5 * (1-Se1) * (1-Se2)             + (1-piA)  *  (1-Sp3) * Sp4 * (1-Sp5) * Sp1 * Sp2             
      p[20] <- piA  *  (1-Se3) * (1-Se4) * Se5 * Se1 * Se2                 + (1-piA)  *  Sp3 * Sp4 * (1-Sp5) * (1-Sp1) * (1-Sp2)         
      p[19] <- piA  *  (1-Se3) * (1-Se4) * Se5 * (1-Se1) * Se2             + (1-piA)  *  Sp3 * Sp4 * (1-Sp5) * Sp1 * (1-Sp2)             
      p[18] <- piA  *  (1-Se3) * (1-Se4) * Se5 * Se1 * (1-Se2)             + (1-piA)  *  Sp3 * Sp4 * (1-Sp5) * (1-Sp1) * Sp2             
      p[17] <- piA  *  (1-Se3) * (1-Se4) * Se5 * (1-Se1) * (1-Se2)         + (1-piA)  *  Sp3 * Sp4 * (1-Sp5) * Sp1 * Sp2                 
      p[16] <- piA  *  Se3 * Se4 * (1-Se5) * Se1 * Se2                     + (1-piA)  *  (1-Sp3) * (1-Sp4) * Sp5 * (1-Sp1) * (1-Sp2)     
      p[15] <- piA  *  Se3 * Se4 * (1-Se5) * (1-Se1) * Se2                 + (1-piA)  *  (1-Sp3) * (1-Sp4) * Sp5 * Sp1 * (1-Sp2)          
      p[14] <- piA  *  Se3 * Se4 * (1-Se5) * Se1 * (1-Se2)                 + (1-piA)  *  (1-Sp3) * (1-Sp4) * Sp5 * (1-Sp1) * Sp2         
      p[13] <- piA  *  Se3 * Se4 * (1-Se5) * (1-Se1) * (1-Se2)             + (1-piA)  *  (1-Sp3) * (1-Sp4) * Sp5 * Sp1 * Sp2             
      p[12] <- piA  *  (1-Se3) * Se4 * (1-Se5) * Se1 * Se2                 + (1-piA)  *  Sp3 * (1-Sp4) * Sp5 * (1-Sp1) * (1-Sp2)         
      p[11] <- piA  *  (1-Se3) * Se4 * (1-Se5) * (1-Se1) * Se2             + (1-piA)  *  Sp3 * (1-Sp4) * Sp5 * Sp1 * (1-Sp2)             
      p[10] <- piA  *  (1-Se3) * Se4 * (1-Se5) * Se1 * (1-Se2)             + (1-piA)  *  Sp3 * (1-Sp4) * Sp5 * (1-Sp1) * Sp2             
      p[9]  <- piA  *  (1-Se3) * Se4 * (1-Se5) * (1-Se1) * (1-Se2)         + (1-piA)  *  Sp3 * (1-Sp4) * Sp5 * Sp1 * Sp2                 
      p[8]  <- piA  *  Se3 * (1-Se4) * (1-Se5) * Se1 * Se2                 + (1-piA)  *  (1-Sp3) * Sp4 * Sp5 * (1-Sp1) * (1-Sp2)         
      p[7]  <- piA  *  Se3 * (1-Se4) * (1-Se5) * (1-Se1) * Se2             + (1-piA)  *  (1-Sp3) * Sp4 * Sp5 * Sp1 * (1-Sp2)              
      p[6]  <- piA  *  Se3 * (1-Se4) * (1-Se5) * Se1 * (1-Se2)             + (1-piA)  *  (1-Sp3) * Sp4 * Sp5 * (1-Sp1) * Sp2               
      p[5]  <- piA  *  Se3 * (1-Se4) * (1-Se5) * (1-Se1) * (1-Se2)         + (1-piA)  *  (1-Sp3) * Sp4 * Sp5 * Sp1 * Sp2                 
      p[4]  <- piA  *  (1-Se3) * (1-Se4) * (1-Se5) * Se1 * Se2             + (1-piA)  *  Sp3 * Sp4 * Sp5 * (1-Sp1) * (1-Sp2)             
      p[3]  <- piA  *  (1-Se3) * (1-Se4) * (1-Se5) * (1-Se1) * Se2         + (1-piA)  *  Sp3 * Sp4 * Sp5 * Sp1 * (1-Sp2)                 
      p[2]  <- piA  *  (1-Se3) * (1-Se4) * (1-Se5) * Se1 * (1-Se2)         + (1-piA)  *  Sp3 * Sp4 * Sp5 * (1-Sp1) * Sp2                 
      p[1]  <- piA  *  (1-Se3) * (1-Se4) * (1-Se5) * (1-Se1) * (1-Se2)     + (1-piA)  *  Sp3 * Sp4 * Sp5 * Sp1 * Sp2                     
    
      yB[1:32] ~ dmulti(pB[1:32], n2)
    
      pB[32] <- piB  *  Se3B * Se4B * Se5B * Se1 * Se2                     + (1-piB)  *  (1-Sp3) * (1-Sp4) * (1-Sp5B) * (1-Sp1) * (1-Sp2) 
      pB[31] <- piB  *  Se3B * Se4B * Se5B * (1-Se1) * Se2                 + (1-piB)  *  (1-Sp3) * (1-Sp4) * (1-Sp5B) * Sp1 * (1-Sp2)     
      pB[30] <- piB  *  Se3B * Se4B * Se5B * Se1 * (1-Se2)                 + (1-piB)  *  (1-Sp3) * (1-Sp4) * (1-Sp5B) * (1-Sp1) * Sp2     
      pB[29] <- piB  *  Se3B * Se4B * Se5B * (1-Se1) * (1-Se2)             + (1-piB)  *  (1-Sp3) * (1-Sp4) * (1-Sp5B) * Sp1 * Sp2        
      pB[28] <- piB  *  (1-Se3B) * Se4B * Se5B * Se1 * Se2                 + (1-piB)  *  Sp3 * (1-Sp4) * (1-Sp5B) * (1-Sp1) * (1-Sp2)     
      pB[27] <- piB  *  (1-Se3B) * Se4B * Se5B * (1-Se1) * Se2             + (1-piB)  *  Sp3 * (1-Sp4) * (1-Sp5B) * Sp1 * (1-Sp2)         
      pB[26] <- piB  *  (1-Se3B) * Se4B * Se5B * Se1 * (1-Se2)             + (1-piB)  *  Sp3 * (1-Sp4) * (1-Sp5B) * (1-Sp1) * Sp2         
      pB[25] <- piB  *  (1-Se3B) * Se4B * Se5B * (1-Se1) * (1-Se2)         + (1-piB)  *  Sp3 * (1-Sp4) * (1-Sp5B) * Sp1 * Sp2             
      pB[24] <- piB  *  Se3B * (1-Se4B) * Se5B * Se1 * Se2                 + (1-piB)  *  (1-Sp3) * Sp4 * (1-Sp5B) * (1-Sp1) * (1-Sp2)     
      pB[23] <- piB  *  Se3B * (1-Se4B) * Se5B * (1-Se1) * Se2             + (1-piB)  *  (1-Sp3) * Sp4 * (1-Sp5B) * Sp1 * (1-Sp2)         
      pB[22] <- piB  *  Se3B * (1-Se4B) * Se5B * Se1 * (1-Se2)             + (1-piB)  *  (1-Sp3) * Sp4 * (1-Sp5B) * (1-Sp1) * Sp2         
      pB[21] <- piB  *  Se3B * (1-Se4B) * Se5B * (1-Se1) * (1-Se2)         + (1-piB)  *  (1-Sp3) * Sp4 * (1-Sp5B) * Sp1 * Sp2             
      pB[20] <- piB  *  (1-Se3B) * (1-Se4B) * Se5B * Se1 * Se2             + (1-piB)  *  Sp3 * Sp4 * (1-Sp5B) * (1-Sp1) * (1-Sp2)         
      pB[19] <- piB  *  (1-Se3B) * (1-Se4B) * Se5B * (1-Se1) * Se2         + (1-piB)  *  Sp3 * Sp4 * (1-Sp5B) * Sp1 * (1-Sp2)             
      pB[18] <- piB  *  (1-Se3B) * (1-Se4B) * Se5B * Se1 * (1-Se2)         + (1-piB)  *  Sp3 * Sp4 * (1-Sp5B) * (1-Sp1) * Sp2              
      pB[17] <- piB  *  (1-Se3B) * (1-Se4B) * Se5B * (1-Se1) * (1-Se2)     + (1-piB)  *  Sp3 * Sp4 * (1-Sp5B) * Sp1 * Sp2                 
      pB[16] <- piB  *  Se3B * Se4B * (1-Se5B) * Se1 * Se2                 + (1-piB)  *  (1-Sp3) * (1-Sp4) * Sp5B * (1-Sp1) * (1-Sp2)     
      pB[15] <- piB  *  Se3B * Se4B * (1-Se5B) * (1-Se1) * Se2             + (1-piB)  *  (1-Sp3) * (1-Sp4) * Sp5B * Sp1 * (1-Sp2)          
      pB[14] <- piB  *  Se3B * Se4B * (1-Se5B) * Se1 * (1-Se2)             + (1-piB)  *  (1-Sp3) * (1-Sp4) * Sp5B * (1-Sp1) * Sp2         
      pB[13] <- piB  *  Se3B * Se4B * (1-Se5B) * (1-Se1) * (1-Se2)         + (1-piB)  *  (1-Sp3) * (1-Sp4) * Sp5B * Sp1 * Sp2             
      pB[12] <- piB  *  (1-Se3B) * Se4B * (1-Se5B) * Se1 * Se2             + (1-piB)  *  Sp3 * (1-Sp4) * Sp5B * (1-Sp1) * (1-Sp2)         
      pB[11] <- piB  *  (1-Se3B) * Se4B * (1-Se5B) * (1-Se1) * Se2         + (1-piB)  *  Sp3 * (1-Sp4) * Sp5B * Sp1 * (1-Sp2)              
      pB[10] <- piB  *  (1-Se3B) * Se4B * (1-Se5B) * Se1 * (1-Se2)         + (1-piB)  *  Sp3 * (1-Sp4) * Sp5B * (1-Sp1) * Sp2             
      pB[9]  <- piB  *  (1-Se3B) * Se4B * (1-Se5B) * (1-Se1) * (1-Se2)     + (1-piB)  *  Sp3 * (1-Sp4) * Sp5B * Sp1 * Sp2                 
      pB[8]  <- piB  *  Se3B * (1-Se4B) * (1-Se5B) * Se1 * Se2             + (1-piB)  *  (1-Sp3) * Sp4 * Sp5B * (1-Sp1) * (1-Sp2)         
      pB[7]  <- piB  *  Se3B * (1-Se4B) * (1-Se5B) * (1-Se1) * Se2         + (1-piB)  *  (1-Sp3) * Sp4 * Sp5B * Sp1 * (1-Sp2)             
      pB[6]  <- piB  *  Se3B * (1-Se4B) * (1-Se5B) * Se1 * (1-Se2)         + (1-piB)  *  (1-Sp3) * Sp4 * Sp5B * (1-Sp1) * Sp2               
      pB[5]  <- piB  *  Se3B * (1-Se4B) * (1-Se5B) * (1-Se1) * (1-Se2)     + (1-piB)  *  (1-Sp3) * Sp4 * Sp5B * Sp1 * Sp2                 
      pB[4]  <- piB  *  (1-Se3B) * (1-Se4B) * (1-Se5B) * Se1 * Se2         + (1-piB)  *  Sp3 * Sp4 * Sp5B * (1-Sp1) * (1-Sp2)              
      pB[3]  <- piB  *  (1-Se3B) * (1-Se4B) * (1-Se5B) * (1-Se1) * Se2     + (1-piB)  *  Sp3 * Sp4 * Sp5B * Sp1 * (1-Sp2)                 
      pB[2]  <- piB  *  (1-Se3B) * (1-Se4B) * (1-Se5B) * Se1 * (1-Se2)     + (1-piB)  *  Sp3 * Sp4 * Sp5B * (1-Sp1) * Sp2                 
      pB[1]  <- piB  *  (1-Se3B) * (1-Se4B) * (1-Se5B) * (1-Se1) * (1-Se2) + (1-piB)  *  Sp3 * Sp4 * Sp5B * Sp1 * Sp2                     

      yC[1:32] ~ dmulti(pC[1:32], n3)
   
      pC[32] <- piC  *  Se3C * Se4C * Se5C * Se1 * Se2                     + (1-piC)  *  (1-Sp3) * (1-Sp4) * (1-Sp5C) * (1-Sp1) * (1-Sp2) 
      pC[31] <- piC  *  Se3C * Se4C * Se5C * (1-Se1) * Se2                 + (1-piC)  *  (1-Sp3) * (1-Sp4) * (1-Sp5C) * Sp1 * (1-Sp2)     
      pC[30] <- piC  *  Se3C * Se4C * Se5C * Se1 * (1-Se2)                 + (1-piC)  *  (1-Sp3) * (1-Sp4) * (1-Sp5C) * (1-Sp1) * Sp2     
      pC[29] <- piC  *  Se3C * Se4C * Se5C * (1-Se1) * (1-Se2)             + (1-piC)  *  (1-Sp3) * (1-Sp4) * (1-Sp5C) * Sp1 * Sp2        
      pC[28] <- piC  *  (1-Se3C) * Se4C * Se5C * Se1 * Se2                 + (1-piC)  *  Sp3 * (1-Sp4) * (1-Sp5C) * (1-Sp1) * (1-Sp2)     
      pC[27] <- piC  *  (1-Se3C) * Se4C * Se5C * (1-Se1) * Se2             + (1-piC)  *  Sp3 * (1-Sp4) * (1-Sp5C) * Sp1 * (1-Sp2)         
      pC[26] <- piC  *  (1-Se3C) * Se4C * Se5C * Se1 * (1-Se2)             + (1-piC)  *  Sp3 * (1-Sp4) * (1-Sp5C) * (1-Sp1) * Sp2         
      pC[25] <- piC  *  (1-Se3C) * Se4C * Se5C * (1-Se1) * (1-Se2)         + (1-piC)  *  Sp3 * (1-Sp4) * (1-Sp5C) * Sp1 * Sp2             
      pC[24] <- piC  *  Se3C * (1-Se4C) * Se5C * Se1 * Se2                 + (1-piC)  *  (1-Sp3) * Sp4 * (1-Sp5C) * (1-Sp1) * (1-Sp2)    
      pC[23] <- piC  *  Se3C * (1-Se4C) * Se5C * (1-Se1) * Se2             + (1-piC)  *  (1-Sp3) * Sp4 * (1-Sp5C) * Sp1 * (1-Sp2)         
      pC[22] <- piC  *  Se3C * (1-Se4C) * Se5C * Se1 * (1-Se2)             + (1-piC)  *  (1-Sp3) * Sp4 * (1-Sp5C) * (1-Sp1) * Sp2         
      pC[21] <- piC  *  Se3C * (1-Se4C) * Se5C * (1-Se1) * (1-Se2)         + (1-piC)  *  (1-Sp3) * Sp4 * (1-Sp5C) * Sp1 * Sp2             
      pC[20] <- piC  *  (1-Se3C) * (1-Se4C) * Se5C * Se1 * Se2             + (1-piC)  *  Sp3 * Sp4 * (1-Sp5C) * (1-Sp1) * (1-Sp2)         
      pC[19] <- piC  *  (1-Se3C) * (1-Se4C) * Se5C * (1-Se1) * Se2         + (1-piC)  *  Sp3 * Sp4 * (1-Sp5C) * Sp1 * (1-Sp2)             
      pC[18] <- piC  *  (1-Se3C) * (1-Se4C) * Se5C * Se1 * (1-Se2)         + (1-piC)  *  Sp3 * Sp4 * (1-Sp5C) * (1-Sp1) * Sp2              
      pC[17] <- piC  *  (1-Se3C) * (1-Se4C) * Se5C * (1-Se1) * (1-Se2)     + (1-piC)  *  Sp3 * Sp4 * (1-Sp5C) * Sp1 * Sp2                 
      pC[16] <- piC  *  Se3C * Se4C * (1-Se5C) * Se1 * Se2                 + (1-piC)  *  (1-Sp3) * (1-Sp4) * Sp5C * (1-Sp1) * (1-Sp2)    
      pC[15] <- piC  *  Se3C * Se4C * (1-Se5C) * (1-Se1) * Se2             + (1-piC)  *  (1-Sp3) * (1-Sp4) * Sp5C * Sp1 * (1-Sp2)          
      pC[14] <- piC  *  Se3C * Se4C * (1-Se5C) * Se1 * (1-Se2)             + (1-piC)  *  (1-Sp3) * (1-Sp4) * Sp5C * (1-Sp1) * Sp2         
      pC[13] <- piC  *  Se3C * Se4C * (1-Se5C) * (1-Se1) * (1-Se2)         + (1-piC)  *  (1-Sp3) * (1-Sp4) * Sp5C * Sp1 * Sp2             
      pC[12] <- piC  *  (1-Se3C) * Se4C * (1-Se5C) * Se1 * Se2             + (1-piC)  *  Sp3 * (1-Sp4) * Sp5C * (1-Sp1) * (1-Sp2)         
      pC[11] <- piC  *  (1-Se3C) * Se4C * (1-Se5C) * (1-Se1) * Se2         + (1-piC)  *  Sp3 * (1-Sp4) * Sp5C * Sp1 * (1-Sp2)              
      pC[10] <- piC  *  (1-Se3C) * Se4C * (1-Se5C) * Se1 * (1-Se2)         + (1-piC)  *  Sp3 * (1-Sp4) * Sp5C * (1-Sp1) * Sp2             
      pC[9]  <- piC  *  (1-Se3C) * Se4C * (1-Se5C) * (1-Se1) * (1-Se2)     + (1-piC)  *  Sp3 * (1-Sp4) * Sp5C * Sp1 * Sp2                 
      pC[8]  <- piC  *  Se3C * (1-Se4C) * (1-Se5C) * Se1 * Se2             + (1-piC)  *  (1-Sp3) * Sp4 * Sp5C * (1-Sp1) * (1-Sp2)         
      pC[7]  <- piC  *  Se3C * (1-Se4C) * (1-Se5C) * (1-Se1) * Se2         + (1-piC)  *  (1-Sp3) * Sp4 * Sp5C * Sp1 * (1-Sp2)              
      pC[6]  <- piC  *  Se3C * (1-Se4C) * (1-Se5C) * Se1 * (1-Se2)         + (1-piC)  *  (1-Sp3) * Sp4 * Sp5C * (1-Sp1) * Sp2              
      pC[5]  <- piC  *  Se3C * (1-Se4C) * (1-Se5C) * (1-Se1) * (1-Se2)     + (1-piC)  *  (1-Sp3) * Sp4 * Sp5C * Sp1 * Sp2                 
      pC[4]  <- piC  *  (1-Se3C) * (1-Se4C) * (1-Se5C) * Se1 * Se2         + (1-piC)  *  Sp3 * Sp4 * Sp5C * (1-Sp1) * (1-Sp2)             
      pC[3]  <- piC  *  (1-Se3C) * (1-Se4C) * (1-Se5C) * (1-Se1) * Se2     + (1-piC)  *  Sp3 * Sp4 * Sp5C * Sp1 * (1-Sp2)                 
      pC[2]  <- piC  *  (1-Se3C) * (1-Se4C) * (1-Se5C) * Se1 * (1-Se2)     + (1-piC)  *  Sp3 * Sp4 * Sp5C * (1-Sp1) * Sp2                 
      pC[1]  <- piC  *  (1-Se3C) * (1-Se4C) * (1-Se5C) * (1-Se1) * (1-Se2) + (1-piC)  *  Sp3 * Sp4 * Sp5C * Sp1 * Sp2                     

  #Priors should be placed here
      }
